# Supplementary material for: Findings From the Great British and Northern Ireland Botulinum Toxin Survey: Treatment Outcomes, Patient Experience, and Regulations From a Cross-Sectional Survey
Source: Aesthet Surg J Open Forum. 2025 Sep 16;7:ojaf115. doi: 10.1093/asjof/ojaf115 (PMC12578598; doi:10.1093/asjof/ojaf115)
Supplement: ojaf115_Supplementary_Data [file ojaf115_supplementary_data.zip]

Archive with 2 entries (2 files):
- Supplementary Table 1_ .docx
- Supplementary Table 2_ .docx
